# Supplementary material for: Systematic proteomics analysis of lysine acetylation reveals critical features of placental proteins in pregnant women with preeclampsia
Source: J Cell Mol Med. 2021 Oct 26;25(22):10614–26. doi: 10.1111/jcmm.16997 (PMC8581308; doi:10.1111/jcmm.16997)
Supplement: Supplementary file 2 — Data [file JCMM-25-10614-s002.xlsx]

## Sheet: LQ_PRM_result
Protein Accession	Gene	NC_1 Relative Abundance	NC_2 Relative Abundance	NC_3 Relative Abundance	NC_5 Relative Abundance	NC_6 Relative Abundance	NC_7 Relative Abundance	PE_1 Relative Abundance	PE_12 Relative Abundance	PE_13 Relative Abundance	PE_14 Relative Abundance	PE_7 Relative Abundance	PE_8 Relative Abundance	PE/NC Ratio	PE/NC p value	PE/NC Ratio(LQ)
Q99715	COL12A1	0.631727	0.283194	0.126424	0.0675017	0.585165	0.0578411	0.4909	0.461257	0.637868	0.937737	2.95849	4.7619	5.84989	0.0137847	11.802
P03950	ANG	0.327669	0.461086	0.387665	1.1554	0.463009	0.368135	0.188236	0.460669	0.567544	1.83321	2.0946	3.69278	2.79391	0.197104	5.6984
P06727	APOA4	0.340962	0.574229	0.614263	0.462489	1.22161	0.270238	0.413034	0.70774	1.54261	0.973508	1.49705	3.38226	2.44452	0.0538498	2.6363
P04196	HRG	0.292778	0.724079	0.4959	0.175	0.187042	1.35126	0.586366	1.76889	1.07879	1.44723	1.6956	2.19706	2.71971	0.0105493	2.5368
P17948	FLT1	0.611503	1.15743	1.02079	0.390863	0.462716	0.39575	1.82527	1.64874	1.89268	1.18251	1.02374	0.388001	1.97099	0.0612271	1.8197
P04003	C4BPA	0.805068	1.88452	0.333551	0.253859	0.250158	0.216038	0.994317	1.72374	2.34959	0.935276	1.0079	1.24598	2.20582	0.0171993	1.7687
Q9BXP8	PAPPA2	0.255496	1.74111	0.851595	0.197585	0.0579781	0.182264	2.87996	2.45003	1.00637	1.12517	0.818607	0.433833	2.65183	0.0383391	2.1208
Q9Y223	GNE	0.625594	0.533624	0.72116	0.927038	0.244205	0.685777	1.78859	2.0674	1.30939	1.441	1.1145	0.541723	2.21079	0.01511	1.6503
Q16666	IFI16	0.808995	0.882274	1.33986	0.970665	1.31705	1.63213	1.17192	1.2632	0.980448	1.04192	0.439735	0.151801	0.726376	0.193473	0.6523
P05362	ICAM1	2.09216	1.41279	1.13145	0.688377	1.03638	1.02463	1.02013	1.13236	0.570935	0.873937	0.564818	0.452019	0.624739	0.0539498	0.6489
P28906	CD34	1.34859	1.25938	1.13927	1.10609	1.2569	1.1939	0.816268	1.12338	0.799629	0.891829	0.617703	0.44706	0.642906	0.00494862	0.639
P42785	PRCP	1.04178	3.00724	1.97914	0.596687	0.627187	1.56989	0.624941	0.47853	1.15085	0.923766	0	0	0.360248	0.20222	0.6275
Q9Y279	VSIG4	1.17587	1.05426	1.04837	1.16472	1.14355	1.24026	0.40016	0.712526	1.46264	1.34756	0.789059	0.461035	0.757721	0.104395	0.6093
P00488	F13A1	1.47753	1.255	0.97185	1.7116	0.812997	1.46122	0.444214	0.880975	0.973292	1.14313	0.464574	0.403625	0.560429	0.0164764	0.6004
P25445	FAS	1.05662	0.84215	1.00533	0.970965	1.53103	1.68152	1.12935	0.750468	0.52537	0.833451	1.13602	0.537722	0.693095	0.0583029	0.5615
P11215	ITGAM	1.22625	1.58916	1.12069	0.881352	1.33727	0.842026	0.503241	1.4495	1.05828	0.939661	0.675932	0.376643	0.715083	0.100831	0.4877
P08571	CD14	1.18301	1.15769	1.55134	0.865868	0.892654	0.92193	0.865489	1.1179	1.12007	1.03479	0.827107	0.46214	0.825791	0.230443	0.6387
Q9Y2Q3	GSTK1	0.958571	1.49423	0.914028	1.29627	0.832095	1.31093	1.0481	1.21354	1.08204	0.921138	0.498517	0.430552	0.763119	0.148133	0.658

## Sheet: LPAc_PRM_result
Protein Accession	Position	Amino acid	Protein Gene	Peptide	Retention Time	NC_1 Area	NC_2 Area	NC_3 Area	NC_4 Area	NC_5 Area	NC_6 Area	PE_1 Area	PE_2 Area	PE_3 Area	PE_4 Area	PE_5 Area	PE_6 Area	NC_1 Normalized Area	NC_2 Normalized Area	NC_3 Normalized Area	NC_4 Normalized Area	NC_5 Normalized Area	NC_6 Normalized Area	PE_1 Normalized Area	PE_2 Normalized Area	PE_3 Normalized Area	PE_4 Normalized Area	PE_5 Normalized Area	PE_6 Normalized Area	PE/NC Ratio (PRM)	PE/NC Ratio (LPAc)	PE/NC P value (PRM)
Q9Y2Q3	54	K	GSTK1	DSGNK(Ace)PPGLLPR	22.77	153580000	157900000	151080000	173170000	220190000	102600000	166100000	82828000	70219000	121720000	97056000	107070000	1.14933	1.18166	1.13062	1.29593	1.64781	0.767814	1.24302	0.619849	0.525489	0.9109	0.726325	0.801266	0.672905	0.447	0.0276728
P01031	970	K	C5	IPLDLVPK(Ace)TEIK	37.03	4404300	6127100	2413400	3226600	6554400	16658000	6999200	19281000	10698000	12942000	14601000	12104000	0.455582	0.633789	0.249643	0.33376	0.677989	1.72311	0.723999	1.99443	1.1066	1.33872	1.51033	1.25204	1.9456	3.584	0.0227789
P01023	375	K	A2M	LVDGK(Ace)GVPIPNK	21.96	10337000	12481000	22062000	16200000	20837000	39377000	21394000	16909000	15167000	42144000	23053000	22402000	0.472795	0.570858	1.00908	0.740958	0.953046	1.80103	0.978522	0.773386	0.693711	1.92759	1.0544	1.02463	1.16303	0.549	0.447294
P17948	337	K	FLT1	AFITVK(Ace)HR	12.32	9549100	11347000	3556200	4403900	7301400	20379000	23405000	15559000	9479500	37416000	37573000	21695000	0.568218	0.675202	0.211611	0.262054	0.434469	1.21265	1.39271	0.925837	0.564077	2.22643	2.23578	1.29096	2.56697	1.91	0.0141651
P10909	346	K	CLU	YNELLK(Ace)SYQWK	31.59	3555900	5200900	1257800	2506300	3648400	4042100	5178200	7208200	6736700	5734000	7003300	8276200	0.707079	1.03418	0.250109	0.498369	0.725472	0.803758	1.02967	1.43333	1.33957	1.14019	1.39258	1.64569	1.98584	1.644	0.00525328
P05121	164	K	SERPINE1	FIINDWVK(Ace)THTK	32.19	5276400	6488400	995810	2944400	3816400	5272000	10857000	7547700	4359300	19357000	13159000	9720400	0.705135	0.867107	0.13308	0.393488	0.510022	0.704547	1.45092	1.00867	0.582575	2.58686	1.75856	1.29903	2.62168	2.184	0.0153312
P55008	81	K	AIF1	LGVPK(Ace)THLELK	23.22	12865000	20504000	27363000	6027100	13897000	39606000	5875000	7443200	4601500	7781900	5172400	10037000	0.957852	1.52661	2.03729	0.448742	1.03469	2.94883	0.437418	0.554177	0.342601	0.579394	0.385106	0.747296	0.340182	0.331	0.00910675
P06727	189	K	APOA4	AK(Ace)IDQNVEELK	16.82	2768000	7385500	3888700	4603700	5061500	18048000	6097600	17030000	39641000	9786900	14876000	26461000	0.213405	0.569401	0.299807	0.354932	0.390227	1.39145	0.470107	1.31296	3.05621	0.754542	1.1469	2.04007	2.72761	2.919	0.0227914
P28906	262	K	CD34	K(Ace)HQSDLK	4.24	1115900	2461700	0	0	5836900	1823400	9215400	0	2503900	2449800	4937000	528070	0.433751	0.956865	0	0	2.26881	0.708757	3.58203	0	0.973268	0.952239	1.91902	0.205261	1.74714	0.434	0.80736
P00748	146	K	F12	FFHK(Ace)NEIWYR	26.59	1553300	2358900	605530	1569900	4282000	4124400	2509900	5651700	8887400	4386400	6185000	8964500	0.364918	0.554178	0.142257	0.368817	1.00597	0.968947	0.589652	1.32776	2.08792	1.0305	1.45305	2.10603	2.52414	3.971	0.0158925
P13671	428	K	C6	LSEK(Ace)HEGSFIQGAEK	11.91	664960	782880	237080	924990	976520	1556700	876620	3393600	2632000	1904300	2352300	2087600	0.433916	0.510864	0.154705	0.603597	0.637223	1.01582	0.572034	2.21448	1.7175	1.24264	1.53498	1.36225	2.57556	3.338	0.0101854
P07225	364	K	PROS1	IEVQLK(Ace)NEHTSK	11.53	1011700	1397800	1050500	1319900	1744700	3557100	1670200	2833900	1984500	2894700	2233200	2752900	0.496518	0.686006	0.51556	0.647775	0.856256	1.74574	0.819693	1.39081	0.973944	1.42065	1.096	1.35106	1.4253	2.122	0.064207
P24752	268	K	ACAT1	LK(Ace)TVFQK	15.9	3698900	4486600	3760800	3856600	6345200	10777000	5200900	2392500	1969700	5606200	5163200	4834200	0.76408	0.926795	0.776867	0.796656	1.31073	2.2262	1.07435	0.494218	0.40688	1.15807	1.06656	0.998599	0.764362	0.627	0.328408
P03952	89	K	KLKB1	DSVTGTLPK(Ace)VHR	14.97	1270000	1139400	516630	1049400	1554500	3469600	933730	3057200	2736000	2186400	2764200	2598100	0.654775	0.587442	0.26636	0.54104	0.801455	1.78883	0.481404	1.5762	1.4106	1.12724	1.42514	1.33951	1.58626	1.917	0.100094
P01024	155	K	C3	IFTVNHK(Ace)LLPVGR	31.21	7314900	9144400	4878400	9111600	10816000	26856000	10323000	27302000	27096000	14664000	28104000	23368000	0.441148	0.551481	0.294207	0.549503	0.652292	1.61963	0.62256	1.64653	1.63411	0.884358	1.6949	1.40928	1.92094	4.036	0.0272857
P00488	74	K	F13A1	YENNK(Ace)LIVR	17.44	26226000	37593000	22467000	51273000	53031000	70548000	22405000	19121000	26123000	37862000	49297000	44680000	0.683227	0.979354	0.585299	1.33574	1.38154	1.83788	0.583684	0.498131	0.680543	0.986362	1.28426	1.16398	0.763918	0.405	0.31813
P00488	447	K	F13A1	K(Ace)DGTHVVENVDATHIGK	11.95	11007000	15560000	7718600	20591000	20006000	17393000	6003300	5939400	11202000	13078000	21823000	19579000	0.777421	1.099	0.545162	1.45434	1.41302	1.22846	0.424011	0.419498	0.791193	0.923695	1.54135	1.38286	0.841227	0.445	0.405434
P00488	514	K	F13A1	KPLNTEGVMK(Ace)SR	9.26	3264300	6320900	3030600	6554200	8538200	5677200	2649500	2795300	2831800	4174800	5421100	5977700	0.684392	1.32524	0.635395	1.37415	1.79012	1.19028	0.555493	0.586062	0.593714	0.875287	1.13659	1.25328	0.71439	0.4	0.178074
